# Supplementary material for: The Pharmacy of the Future: Pharmacy Professionals’ Perceptions and Contributions Regarding New Services in Community Pharmacies
Source: Healthcare (Basel). 2023 Sep 18;11(18):2580. doi: 10.3390/healthcare11182580 (PMC10531482; doi:10.3390/healthcare11182580)
Supplement: Supplementary file 1 [file healthcare-11-02580-s001.zip]

Archive with 1 entries (1 files):
- healthcare-2553232-supplementary.pdf
